# Supplementary material for: Host proteins associated with strong neutralizing SARS-CoV-2 antibody responses in a South African cohort
Source: Commun Med (Lond). 2026 Feb 13;6:203. doi: 10.1038/s43856-026-01427-7 (PMC13066479; doi:10.1038/s43856-026-01427-7)
Supplement: Supplementary file 3 — Supplementary Data 1 [file 43856_2026_1427_MOESM3_ESM.csv]

Participant	D614G_Neutralization	Spike.D614G	Diabetes_status	Diabetes_Binom	Hypertension_Status	Hyp_Binom	Supplemental O2	SuppO2_Binom	HIV_Status	HIV_Binom	HIV_VL_Status	VL_Binom	Age range	Sex	NLR	A1BG	A1CF	A2M	A2ML1	A4GALT	A4GNT	AAGAB	AARS	AASDHPPT	ABCC6	ABHD10	ABHD12	ABHD14A	ABHD14B	ABL1	ABL2	ABLIM3	ABO	ABY	ACAA1	ACAD8	ACADL	ACADM	ACADS	ACADSB	ACADVL	ACAN	ACAP2	ACAT1	ACAT2	ACBD6	ACBD7	ACE	ACE2
1	628	2878	Yes	1	No	0	N/A	0	POSITIVE	1	Suppressed	1	40-49	F	NA	2436	1913	67231	1508	1106	3377	10319	6606	14252	2061	3371	1071	6556	1164	852	1594	452	13682	3888	13891	1813	686	825	2902	4215	26162	1507	1464	10405	3078	38181.5	1689	965	540
2	1	200	No	0	No	0	N/A	0	POSITIVE	1	Suppressed	1	30-39	F	2.35	4116	4781	116489	3599	1457	3451	4140	3002	7600	1981	1638	1190	4526	1121	798	1397	382	20456	2563	4501	2497	771	507	3128	2320	3437	1738	1307	2762	950	24805.5	1820	1033	506
3	384	2595	No	0	No	0	N/A	0	NEGATIVE	0	N/A	0	50-59	M	6.36	2340	1944	30466	1686	888	1852	8920	11063	24010	1928	6850	1058	9518	743	769	1721.5	541	32307	5044	128309	1623	663	1560	3022	2894	39958	1485	1345	77497	10819	71479	1662	727	581
4	428	1250	Yes	1	No	0	N/A	0	POSITIVE	1	Suppressed	1	40-49	M	4.18	2590	1825	31957	1365	1144	1975	11113	13797	30267	1766	6403	1013	14160	795	862	1764	516	15602	5745	22931	1543	596	1433	3033	2218	42818	1286	1437	13641	2732	68458	1651	952	615
5	150	2899	No	0	No	0	N/A	0	NEGATIVE	0	N/A	0	20-29	F	0.71	2934	2489	66232	2200	1502	1082	8809	9326	18215	1987	4582	1142	8724	884	1025	1802	521	794	5415	4956	1757	658	1050	2837	2337	23437	3695	1456	10040	950	37734.5	1743	846	544
6	200	411	No	0	No	0	N/A	0	POSITIVE	1	Suppressed	1	40-49	F	1.83	3339	2099	24990	20949	1333	1911	5671	8729	29242	1858	5868	814	8758	566	484	1242	336	34685	4326	14018	1547	632	1528	3431	31759	28058	1200	1131	9254	12248	83428.5	1219	1016	524
7	289	1087	No	0	Yes	1	N/A	0	POSITIVE	1	Suppressed	1	40-49	F	5.34	2847	2812	9665	1126	614	3672	14148	35227	62216	1238	18700	910	19336	530	424	1363.5	421	1047	5817	10446	1559	546	4980	2947	4353	130503	990	1399	30683	51508	68007.5	1381	1409	781
8	330	1671	No	0	No	0	Supp O2	1	POSITIVE	1	Suppressed	1	40-49	F	4.35	2784	1538	16291	1856	731	1286	14503	19767	51802	1336	18475	871	11181	622	436	1375.5	371	31504	6581	11439	1566	593	5175	3950	4030	71456	1108	1242	27019	40018	76272	1267	619	644
9	826	3923	Yes	1	Yes	1	N/A	0	POSITIVE	1	Suppressed	1	50-59	M	2.07	2643	1541	9220	1071	841	1163	18823	30357	76429	1063	30608	845	18513	507	327	1367.5	553	688	7193	13952	1352	538	9622	3613	6594	128026	1172	1504	44467	31130	83891.5	1254	1343	746
10	2324	2919	No	0	Yes	1	Supp O2	1	NEGATIVE	0	N/A	0	60-69	F	4.53	3883	3241	12988	8783	700	1094	7834	11395	32827	1582	9400	1187	15710	699	724	1863.5	711	7633	4409	21464	1724	617	2207	3130	2112	47391	1580	2183	18371	24149	59723.5	69486	718	633
11	1117	2522	No	0	No	0	N/A	0	POSITIVE	1	Suppressed	1	20-29	F	6.34	2101	1687	13345	1953	8520	11162	14572	26895	58253	1139	17717	952	17927	638	402	1436	1391	1844	6740	8084	1439	753	5961	3380	4708	100409	1282	2501	33442	19140	75141.5	1439	921	608
12	514	4139	No	0	No	0	N/A	0	POSITIVE	1	Suppressed	1	30-39	F	2.55	3169	2496	11971	1296	796	1863	14684	33733	78086	1143	24396	897	20086	494	431	1397.5	552	962	7644	21575	1491	542	7507	3556	8350	91869	1104	1816	37412	44794	67395	1342	640	802
13	2420	4031	Yes	1	Yes	1	N/A	0	NEGATIVE	0	N/A	0	50-59	F	1.53	3069	1874	9406	2895	1250	1006	10072	16575	34861	1489	9532	954	15205	545	503	1260.5	669	14645	6208	8799	1993	720	3144	3003	3462	75074	1977	1853	15722	17501	79915.5	1247	1222	499
14	1625	4164	No	0	Yes	1	Supp O2	1	POSITIVE	1	Viremic	2	50-59	M	15.94	2739	1543	23433	1310	907	1205	6540	19075	40242	1537	8899	982	20005	581	500	1337	428	46433	4015	41865	1717	609	2330	2687	2566	69453	1429	1346	56939	31004	86381.5	1649	903	749
15	4	250	No	0	No	0	N/A	0	NEGATIVE	0	N/A	0	<20	F	1.47	2466	1689	96213	1398	1469	1772	6357	9958	20105	2838	5151	1446	17521	1426	1908	2511	600	20230	3382	10286	2135	661	1565	1952	2124	22901	2471	1840	15016	2571	52630	1904	1570	764
16	62	631	No	0	No	0	N/A	0	NEGATIVE	0	N/A	0	40-49	F	3.62	1624	1817	18795	1394	875	2132	6881	11155	22374	2078	6003	1259	11811	911	1020	2220	483	782	5435	21051	1772	589	1339	2679	2016	30554	1848	1654	8891	2558	58892	1597	839	616
17	1	200	No	0	No	0	N/A	0	POSITIVE	1	Suppressed	1	30-39	F	2.26	2038	2976	35000	8702	1000	1662	12433	16832	40469	1830	14849	1042	46733	798	767	1725.5	478	873	7114	37684	1686	1261	2780	3257	3859	55266	1253	1645	23964	5731	121480	1593	1447	574
18	1	244	No	0	No	0	N/A	0	POSITIVE	1	Suppressed	1	50-59	F	1.34	2587	2859	53717	1417	1276	1891	7773	8479	20917	2106	3877	1036	5995	802	828	1533.5	441	15675	4371	8870	1722	569	828	3353	2045	14328	1425	1325	5848	3069	75462.5	1675	909	699
19	1636	5136	No	0	Yes	1	N/A	0	NEGATIVE	0	N/A	0	50-59	F	2.49	2682	1842	32340	1524	1039	1050	11690	15346	34023	2343	7916	1427	20882	1259	1568	2545.5	403	4246	5660	12673	1711	536	1620	2380	3882	30306	2092	1703	15117	2313	83645	1835	702	749
20	186	4162	No	0	No	0	N/A	0	POSITIVE	1	Suppressed	1	40-49	F	0.4	2337	2699	42618	1469	1156	1272	7795	16545	34297	2411	8759	1432	20366	1179	1703	2749	428	24557	5640	12518	1863	565	2426	2513	2737	47527	2441	1797	15333	1340	68226	1738	806	798
21	576	1947	No	0	Yes	1	N/A	0	NEGATIVE	0	N/A	0	40-49	F	0.45	3152	2406	15974	1337	1183	1419	5798	8522	24952	1372	5023	826	13986	534	457	1192	384	14580	4788	20729	1553	641	1047	4299	1673	27464	1357	1219	27041	11540	77342	1333	910	475
22	196	617	No	0	No	0	N/A	0	POSITIVE	1	Suppressed	1	50-59	F	1.39	3589	1572	22504	1474	1367	2861	3358	3368	13952	1438	2290	831	7999	1000	484	1136	601	41869	3922	21358	1612	586	443	3570	2607	7699	1608	1138	4968	5252	58205	1239	2134	463
23	34	255	No	0	No	0	N/A	0	NEGATIVE	0	N/A	0	20-29	F	0.99	3655	3578	26465	1744	1226	1741	3971	4301	11916	1468	2262	782	5772	639	659	1186	350	1837	3083	5107	1481	586	599	3405	2080	7735	1406	1104	4022	4543	41237	1335	1067	638
24	301	1015	No	0	Yes	1	N/A	0	NEGATIVE	0	N/A	0	40-49	F	1.88	3326	1971	20060	1237	1181	1305	3910	3577	12698	1284	2656	807	10936	591	526	1217	307	10617	3735	14436	1653	567	523	4275	1507	10420	1262	1203	8393	6101	67554.5	1244	1147	449
25	389	798	No	0	No	0	N/A	0	NEGATIVE	0	N/A	0	40-49	F	0.89	3124	1842	12628	1475	1232	1155	15565	26367	76605	1263	23191	897	13440	520	431	1260.5	532	839	6134	12019	1606	688	5616	3394	8570	96701	1090	1369	38373	39717	100125	1332	1089	702
26	112	934	No	0	No	0	N/A	0	POSITIVE	1	Viremic	2	20-29	F	2.56	3038	1667	15824	1430	868	1061	19955	38159	86692	1123	26990	813	19367	486	376	1278.5	541	891	7364	11952	1676	598	11607	3513	9558	123465	1469	4173	53235	73895	77633.5	1438	663	728
27	248	338	No	0	No	0	N/A	0	NEGATIVE	0	N/A	0	30-39	F	1.52	2526	1782	17659	1323	852	36431	16558	20512	61556	1192	22531	960	16608	536	431	1331.5	436	745	5991	15171	1824	544	7162	3772	4591	97683	1480	1498	27319	38154	78673.5	1455	806	637
28	20	263	No	0	No	0	N/A	0	NEGATIVE	0	N/A	0	40-49	F	0.89	2570	17033	18207	1340	1043	1449	15565	25131	71230	1148	22720	835	13546	516	353	1238.5	595	54214	8016	12812	1403	568	7927	3712	5871	104765	1364	1371	36233	37811	88445	1285	1355	679
29	59	257	No	0	No	0	N/A	0	NEGATIVE	0	N/A	0	40-49	F	1.96	2954	1518	11633	1206	667	945	12180	20780	49797	1716	20781	1329	26716	858	822	2105.5	393	712	4608	12786	1749	546	7759	3137	6283	78072	1657	2031	24993	32845	43755.5	1466	903	778
30	836	2347	No	0	No	0	N/A	0	POSITIVE	1	Suppressed	1	40-49	F	1.31	4553	2682	15964	1412	1225	1048	7749	11637	37491	1426	9892	892	12212	581	566	1389.5	335	16493	4550	7828	1517	579	2286	3466	2871	47548	1335	1338	12557	16827	79669.5	1265	1080	572
31	12	263	No	0	No	0	N/A	0	POSITIVE	1	Viremic	2	20-29	F	1.37	2181	2294	24765	4262	989	1513	15715	27560	73974	1248	23367	826	15912	508	392	1397.5	362	26194	8703	12890	1413	563	6341	3710	5681	121569	1337	1260	28846	31985	103194.5	2030	915	637
32	122	536	No	0	No	0	N/A	0	NEGATIVE	0	N/A	0	30-39	F	1.09	3605	3486	23273	1807	1415	2591	11285	21881	53537	1221	15183	872	10212	503	419	1311.5	521	46243	5717	15888	1737	607	3934	4298	3370	88440	1472	1479	18535	29577	95891.5	1505	740	605
33	56	482	No	0	No	0	N/A	0	NEGATIVE	0	N/A	0	40-49	F	2.46	3070	1583	16171	1325	667	908	8088	10444	28795	2291	9832	1815	36007	1148	1337	2858.5	412	733	4453	9107	2087	621	2491	2691	3081	42892	2211	2585	16261	22941	32650	1492	838	815
34	1917	2348	No	0	No	0	N/A	0	POSITIVE	1	Suppressed	1	60-69	F	0.97	2774	2345	8947	1132	588	1332	18272	27708	62961	1198	20648	958	20202	567	491	1498	680	10428	6074	19348	1574	515	5919	3750	5472	101588	1464	1666	42207	46461	58701.5	1261	534	757
35	95	1113	No	0	No	0	N/A	0	NEGATIVE	0	N/A	0	20-29	F	1.82	2846	1500	10447	1553	585	1003	16714	30685	67320	1210	27169	928	19428	559	434	1473.5	499	12676	7558	12305	1439	524	7663	3361	6108	105454	1232	1510	36536	48725	67031	1304	575	834
36	103	533	No	0	No	0	N/A	0	POSITIVE	1	Suppressed	1	30-39	M	0.44	2298	1666	24132	1363	1311	1546	3841	5928	20011	1872	4468	1102	22278	1312	728	1698.5	317	801	4050	15467	1737	565	1186	2948	2778	16983	1540	1371	11614	8222	62067.5	1325	1017	496
37	105	373	No	0	No	0	N/A	0	POSITIVE	1	Suppressed	1	30-39	M	2.35	2522	1781	25202	2043	889	1863	4214	5901	20725	2070	4234	1133	23784	793	979	2049.5	448	15633	3801	7379	1734	548	1092	2918	1433	18750	1728	1877	8365	6399	48718	1248	1476	580
38	302	374	No	0	No	0	N/A	0	NEGATIVE	0	N/A	0	20-29	F	1.2	2825	2189	25078	2265	2922	1375	9952	15099	41611	1316	11223	896	12293	606	804	1787	788	800	4934	14577	1877	891	4353	3587	2395	49869	1993	2198	17644	11195	91672.5	1556	842	542
39	1045	856	No	0	No	0	Supp O2	1	NEGATIVE	0	N/A	0	30-39	M	1.18	2277	1749	10342	1140	880	1530	15786	25536	60324	1286	20664	916	20649	569	428	1413	626	845	6540	32904	1534	548	5283	3398	5399	95839	1282	1548	62695	49926	69669	10847	851	694
40	2863	4683	No	0	Yes	1	Supp O2	1	POSITIVE	1	Suppressed	1	50-59	M	7.02	2457	1800	11053	1581	1023	1674	14869	31669	62965	1328	16041	919	17201	2162	508	1312.5	590	23865	6289	28015	1471	503	3809	3531	4962	102925	1124	1520	45395	44331	78021	1457	714	758
41	192	444	No	0	No	0	Supp O2	1	POSITIVE	1	Suppressed	1	30-39	F	1.29	2104	2162	40325	1605	1251	3050	7886	13930	37051	1268	10428	838	8468	545	410	1151	338	53528	5016	8820	1525	783	2983	4232	2133	34849	1044	1377	9679	7086	87481	1773	938	539
42	2126	3614	No	0	No	0	Supp O2	1	NEGATIVE	0	N/A	0	30-39	F	3.73	2867	2078	19364	1246	1153	1006	9770	18414	45484	1155	22632	992	14016	578	405	1223	2128	10191	7251	10238	1717	568	4892	4787	1827	80550	1132	1477	26945	29103	67522.5	1368	630	688
43	1701	2126	No	0	Yes	1	Supp O2	1	NEGATIVE	0	N/A	0	40-49	M	5.75	2219	2328	9580	1283	637	2277	8989	15966	45666	1668	8731	1196	31426	759	788	1949.5	529	35640	3876	34897	1714	839	1936	2703	3348	68091	1342	2048	30639	22912	57543	1394	906	647
44	2868	2317	No	0	No	0	N/A	0	NEGATIVE	0	N/A	0	40-49	M	1.36	2509	1519	16310	1323	959	3218	8537	11347	34878	1502	8720	1154	48689	729	624	1814	710	922	6004	38639	1626	540	1727	3202	3005	51781	1478	2282	37859	22440	65081	1712	1075	523
45	137	509	No	0	No	0	Supp O2	1	POSITIVE	1	Suppressed	1	20-29	M	0.57	2375	1578	23234	1666	1081	1533	9026	16946	41376	1352	15696	992	16023	626	567	1358.5	447	842	5474	8092	1512	548	2651	2942	1622	77486	1566	1387	11852	19053	71060.5	1624	1165	665
46	938	1167	No	0	No	0	Supp O2	1	POSITIVE	1	Suppressed	1	20-29	F	2.14	4263	5349	39598	1727	1205	3549	14058	9151	28652	1480	7374	1195	11939	514	400	1312.5	446	1230	10057	8998	2035	637	1335	10604	2682	26726	1419	1692	9692	12752	73537	2104	1247	516
47	30	273	No	0	No	0	N/A	0	NEGATIVE	0	N/A	0	30-39	F	1.82	3734	2448	22473	1375	1436	6957	7339	17525	40473	1313	12646	1001	8469	559	401	1156	9427	14461	5258	19543	1538	627	2299	4210	1550	42242	1282	1443	8574	9476	91106	1811	751	531
48	2064	8449	No	0	No	0	Supp O2	1	NEGATIVE	0	N/A	0	50-59	F	1.18	2215	1767	23827	1271	876	3511	12584	24056	55160	1329	23272	1031	20020	679	490	1523	549	7895	6446	8376	1500	529	5634	3912	2048	102864	1487	2555	30371	17464	69657.5	1421	932	680
49	1955	2699	Yes	1	No	0	N/A	0	NEGATIVE	0	N/A	0	50-59	M	2	2451	4900	11048	1444	941	728	11506	19337	49793	2050	19675	2560	14747	445	409	1077	796	696	7229	17144	2608	625	6567	2935	4863	67845	1053	2602	32687	35738	59852.5	1110	689	598
50	1	200	No	0	No	0	N/A	0	NEGATIVE	0	N/A	0	20-29	F	9.09	2767	2260	31311	1813	1246	1803	9174	17943	54899	1477	14341	901	13583	605	557	1705.5	456	31249	4551	25190	1477	637	3598	3026	4056	51697	2131	1593	25356	34690	94211.5	3374	1279	583
51	3574	897	No	0	No	0	Supp O2	1	POSITIVE	1	Viremic	2	40-49	F	0.44	3048	1758	15214	1399	1079	1016	7736	14381	41849	1563	11658	962	13737	659	456	5938	358	50960	5586	12024	1510	582	3553	3605	2843	71836	1258	1383	21821	23985	92146	1290	680	543
52	5600	4773	No	0	No	0	Supp O2	1	NEGATIVE	0	N/A	0	30-39	F	3.04	2457	2272	10490	2204	859	994	12842	22643	62141	1461	19199	1059	15863	629	599	1874.5	604	6712	4590	39077	1650	563	3413	2567	2817	93093	1407	1740	40444	51405	81410	1298	759	681
53	642	1383	No	0	No	0	N/A	0	POSITIVE	1	Suppressed	1	30-39	F	0.58	2199	1571	11960	1391	876	949	17330	30762	87418	1211	24499	869	19935	615	456	1520.5	836	17853	6126	16246	1657	526	8146	3132	8186	119347	1343	1672	44763	57698	75220	1307	879	787
54	358	479	No	0	No	0	N/A	0	NEGATIVE	0	N/A	0	20-29	F	1.14	1783	1720	22930	1384	1019	2993	16080	26284	71972	1282	21831	858	14137	509	417	1299	1103	27307	6058	12155	1595	570	8586	3538	5240	128406	1593	2100	26408	33443	113498.5	1278	785	632
55	2335	2873	No	0	Yes	1	N/A	0	NEGATIVE	0	N/A	0	50-59	F	1.09	2813	1572	14431	2294	893	1504	5786	15725	36853	1458	6030	960	15639	584	484	1480	453	12179	4362	12745	1731	625	1723	2673	2022	23374	1427	1389	12034	25261	90271	1229	1279	614
56	5085	4270	No	0	Yes	1	Supp O2	1	POSITIVE	1	Suppressed	1	50-59	F	7.69	2141	2787	11740	1220	799	1316	16665	31525	73596	1346	21176	1033	26179	633	501	1753.5	1284	12575	6761	26817	1651	471	5769	2938	3740	113403	1381	2260	56469	66752	62680	1187	493	890
57	138	310	No	0	No	0	N/A	0	POSITIVE	1	Suppressed	1	30-39	M	3.13	3206	1731	24002	1173	863	1157	12082	30353	66102	1404	15065	814	10349	532	353	1208.5	467	958	8834	12884	1492	701	4204	3620	6191	147604	1645	1437	26470	47731	99255	1401	1383	553
58	248	1575	No	0	No	0	N/A	0	NEGATIVE	0	N/A	0	50-59	F	1.95	2375	1473	12022	1110	725	950	18323	24518	65006	1169	22810	1057	16115	571	395	1300	560	856	5240	11676	1491	562	7031	3386	6198	94983	1260	1418	36255	48986	46961	1413	1152	768
59	697	2449	No	0	Yes	1	N/A	0	NEGATIVE	0	N/A	0	70-79	F	6.56	2531	3035	10082	1597	663	1142	18661	19240	60982	1018	18423	802	16562	436	331	1183	474	818	6457	14701	1850	520	8627	4472	6875	108037	1461	1839	32710	26297	73876	1156	1021	583
60	146	302	Yes	1	Yes	1	Supp O2	1	POSITIVE	1	Suppressed	1	50-59	M	15.69	1988	2137	23820	1525	839	1935	15632	20201	70069	1161	19080	766	22553	528	384	1275	625	753	9590	36055	1394	504	4302	3398	5136	79925	1446	1698	37149	27663	87678.5	1297	723	573
61	2506	1484	No	0	No	0	N/A	0	NEGATIVE	0	N/A	0	60-69	M	1	2309	1874	27354	2191	1411	1120	22421	33908	80941	1275	23048	929	25888	562	471	1534.5	544	60435	7172	51680	1522	471	7567	3062	5559	136553	1618	1452	90135	70943	92771.5	1502	1001	688
62	5	249	No	0	No	0	N/A	0	NEGATIVE	0	N/A	0	30-39	F	1.79	2267	1955	15077	1454	1092	1024	15373	28634	75060	1189	19143	813	13071	622	385	1365.5	1108	779	6888	10095	1471	530	5001	3857	7818	99759	1892	2377	26194	31034	96100.5	1432	1286	605
63	50	267	No	0	No	0	N/A	0	POSITIVE	1	Suppressed	1	20-29	F	2.26	2169	1581	15353	1322	709	1025	25121	26952	82348	1240	27727	944	18894	573	477	1840.5	863	851	8058	13662	1552	516	13143	3561	7363	94035	1725	1946	35748	52418	62789.5	1418	860	779
64	1317	4866	Yes	1	Yes	1	Supp O2	1	NEGATIVE	0	N/A	0	70-79	M	13.13	3209	2153	9627	1644	749	1163	28276	27009	75516	1130	29769	940	21080	568	408	1402	782	16284	6655	22307	1558	496	10344	3496	8753	112091	1250	1895	46591	51868	57819.5	1354	919	875
65	933	2928	Yes	1	Yes	1	N/A	0	NEGATIVE	0	N/A	0	60-69	F	2.15	2961	1594	7431	1330	628	1836	12317	15505	41690	1801	18301	1489	38700	1079	761	2214	400	663	4538	14679	1944	547	6339	2692	7295	65345	1591	2019	21766	37047	23786.5	1338	649	782
66	1961	301	Yes	1	No	0	Supp O2	1	NEGATIVE	0	N/A	0	60-69	M	7.9	2335	1642	7481	1052	653	1342	28750	25851	71019	1106	29443	915	23904	643	403	1437	716	830	6395	17679	1618	469	13584	3033	8930	118383	1189	1738	53388	67043	42780.5	1349	561	945
67	4038	1942	No	0	No	0	N/A	0	NEGATIVE	0	N/A	0	30-39	M	8.22	2907	1769	7268	1434	577	1425	19927	22205	67747	1146	24223	1022	15811	584	387	1392.5	658	779	6784	11771	1526	554	9969	3260	7132	108073	1256	1514	9046	52611	52941	1268	500	856
68	11	252	No	0	No	0	N/A	0	POSITIVE	1	Viremic	2	30-39	M	5.08	1991	1903	8369	1185	647	2484	19044	28069	52047	1054	21101	994	16210	588	411	1482.5	432	982	7823	11160	1656	574	7492	3411	5751	123305	1223	1576	24851	57653	47230	1289	535	727
69	1168	1914	No	0	No	0	N/A	0	NEGATIVE	0	N/A	0	50-59	M	10.24	2351	2732	11243	1266	624	2332	14465	27144	63557	1384	19659	1088	18319	654	622	1856	469	34143	5540	16363	1669	543	6096	2777	6704	105494	1629	1823	35136	52468	60345	1311	546	712
70	372	545	No	0	No	0	N/A	0	POSITIVE	1	Suppressed	1	30-39	M	2.34	2556	2970	12625	1427	659	1033	12753	33951	62635	1388	18953	1104	34308	745	560	1605	744	18235	5097	73696	1703	4747	5783	2989	6830	94470	1615	1611	81260	69473	65192	1364	926	687
71	1	270	No	0	No	0	N/A	0	POSITIVE	1	Suppressed	1	50-59	M	1.64	2875	1599	17387	1453	798	966	14509	24620	71636	1277	21421	897	24254	555	474	1542.5	442	781	8124	12765	1451	486	6868	3514	5753	78867	1564	1500	42450	35746	76458.5	1297	840	688
[truncated: 4,699 more columns]
